# Supplementary material for: Construction and analysis of competing endogenous RNA ceRNA networks in the liver of black rockfish (Sebastes schlegelii) following Aeromonas salmonicida infection
Source: Comp Immunol Rep. 2023 Dec 18;6:200124. doi: 10.1016/j.cirep.2023.200124 (PMC11252389; doi:10.1016/j.cirep.2023.200124)
Supplement: Supplementary file 1 [file mmc1.xlsx]

## Sheet: Sheet1
miRNA_ID	circRNA_ID	Pearson_value	Pvalue
novel_72	evm.model.Chr19.539	-0.894978	8.41529e-05
dre-miR-146a	TCONS_00056082	-0.879037	0.000165916
dre-miR-130c-3p	TCONS_00019902	-0.87658	0.000182678
novel_3	TCONS_00098197	-0.874906	0.000194835
dre-miR-130c-3p	TCONS_00077584	-0.874062	0.000201201
novel_3	TCONS_00101925	-0.871499	0.000221527
novel_258	TCONS_00061553	-0.871043	0.000225306
dre-miR-130c-3p	TCONS_00019905	-0.870897	0.000226527
dre-miR-146a	TCONS_00101926	-0.870062	0.000233606
dre-miR-155	TCONS_00098868	-0.868413	0.000248095
dre-miR-30a-5p	TCONS_00137146	-0.868012	0.000251714
novel_631	TCONS_00038346	-0.865104	0.000279267
dre-miR-192	TCONS_00009120	-0.857277	0.000365187
dre-miR-130c-3p	TCONS_00048122	-0.855221	0.000390845
dre-miR-190a	TCONS_00019905	-0.855053	0.000392999
novel_369	TCONS_00004714	-0.853387	0.000414885
novel_89	TCONS_00028651	-0.851557	0.000440012
dre-miR-146a	TCONS_00066820	-0.847631	0.000497886
dre-miR-22a-3p	TCONS_00070177	-0.847272	0.000503459
novel_3	TCONS_00122617	-0.844496	0.000548221
dre-miR-130c-3p	TCONS_00077588	-0.843912	0.000558005
dre-miR-130c-3p	TCONS_00019909	-0.841203	0.000605223
dre-miR-27d	TCONS_00005423	-0.840959	0.000609637
dre-miR-130c-3p	TCONS_00019907	-0.839116	0.000643669
novel_227	TCONS_00065078	-0.836131	0.000701916
novel_25	TCONS_00057104	-0.835062	0.000723737
dre-miR-192	TCONS_00009122	-0.834911	0.000726857
dre-miR-210-3p	TCONS_00004100	-0.833281	0.000761245
dre-miR-27d	TCONS_00078350	-0.832251	0.000783622
novel_3	TCONS_00104389	-0.83172	0.000795352
novel_89	TCONS_00019891	-0.831709	0.000795578
novel_72	TCONS_00058329	-0.830003	0.00083421
dre-miR-454b	TCONS_00019905	-0.827374	0.000896526
novel_454	TCONS_00073184	-0.827041	0.00090466
dre-miR-155	TCONS_00118201	-0.826095	0.0009281
dre-miR-200a-3p	TCONS_00063714	-0.824663	0.000964479
dre-miR-146a	TCONS_00066818	-0.822525	0.00102083
dre-miR-301c-3p	TCONS_00018676	-0.82121	0.00105673
dre-miR-146a	TCONS_00104389	-0.820269	0.00108301
dre-let-7b	TCONS_00113123	-0.819581	0.00110255
dre-miR-181b-3p	TCONS_00026549	-0.819299	0.00111063
dre-miR-454b	TCONS_00077588	-0.818087	0.00114589
dre-miR-1388-3p	evm.model.Chr11.1239	-0.817703	0.00115724
novel_11	TCONS_00037342	-0.816044	0.00120727
novel_119	evm.model.Chr7.965	-0.814702	0.00124895
dre-miR-22a-3p	TCONS_00011755	-0.814568	0.00125319
novel_3	TCONS_00101926	-0.813299	0.00129372
dre-miR-7147	TCONS_00063028	-0.813093	0.00130039
dre-miR-217	TCONS_00057104	-0.812633	0.00131537
dre-miR-301b-5p	TCONS_00088456	-0.812611	0.00131608
novel_496	TCONS_00048138	-0.811618	0.00134892
dre-miR-155	TCONS_00116969	-0.81108	0.00136697
dre-miR-181b-3p	TCONS_00062513	-0.81064	0.00138188
dre-let-7i	evm.model.Chr14.116	-0.810572	0.00138419
dre-miR-122	TCONS_00137164	-0.810462	0.00138793
dre-miR-190a	TCONS_00019907	-0.810044	0.00140228
dre-miR-17a-5p	evm.model.Chr6.522	-0.809655	0.00141569
novel_408	TCONS_00088375	-0.80954	0.00141967
dre-miR-30a-5p	TCONS_00075293	-0.809508	0.00142081
dre-miR-190a	TCONS_00019910	-0.809321	0.00142729
dre-miR-454b	TCONS_00027298	-0.808875	0.0014429
dre-miR-34a	TCONS_00026239	-0.808836	0.00144429
dre-miR-17a-5p	TCONS_00094851	-0.808525	0.00145528
dre-miR-181a-5p	TCONS_00102223	-0.8071	0.00150638
novel_64	TCONS_00097007	-0.806866	0.00151488
novel_496	TCONS_00058550	-0.80614	0.00154157
dre-miR-144-5p	TCONS_00026549	-0.806065	0.00154434
dre-miR-16a	TCONS_00047643	-0.805978	0.00154755
novel_441	evm.model.Chr3.390	-0.805799	0.00155422
dre-miR-128-3p	TCONS_00009109	-0.80567	0.00155903
dre-miR-122	evm.model.Chr10.96	-0.805453	0.00156714
dre-miR-146a	TCONS_00068619	-0.804817	0.00159108
dre-miR-301c-3p	TCONS_00077588	-0.804781	0.00159245
novel_169	TCONS_00044066	-0.80392	0.00162535
dre-miR-17a-5p	TCONS_00113860	-0.803264	0.00165078
dre-miR-130c-3p	TCONS_00019910	-0.802499	0.00168081
novel_89	evm.model.Chr3.1174_evm.model.Chr3.1175	-0.802368	0.001686
dre-miR-30a-5p	TCONS_00107610	-0.801309	0.00172835
dre-miR-429a	evm.model.Chr24.320	-0.799502	0.00180252
dre-miR-722	TCONS_00122622	-0.799009	0.00182315
novel_89	TCONS_00019900	-0.798623	0.00183944
dre-miR-130c-3p	TCONS_00030606	-0.79701	0.00190875
dre-miR-130c-3p	TCONS_00110899	-0.796836	0.00191633
novel_59	TCONS_00023019	-0.796666	0.00192378
novel_588	evm.model.Chr5.1463	-0.79655	0.00192887
dre-miR-122	TCONS_00040828	-0.79631	0.00193946
dre-miR-222a-3p	evm.model.Chr3.138	-0.796044	0.0019512
novel_119	evm.model.Chr12.866	-0.794059	0.00204067
dre-miR-454b	TCONS_00019903	-0.793802	0.00205252
dre-miR-301c-3p	TCONS_00048122	-0.79322	0.00207946
novel_559	TCONS_00002961	-0.7931	0.00208501
dre-miR-223	TCONS_00025079	-0.792634	0.00210686
dre-miR-301b-5p	TCONS_00074712	-0.791058	0.00218188
novel_11	TCONS_00002773	-0.790951	0.00218705
dre-miR-122	TCONS_00020448	-0.790748	0.0021969
dre-miR-456	evm.model.Chr11.381	-0.789711	0.00224765
novel_38	TCONS_00005354	-0.789109	0.00227753
dre-miR-20a-5p	TCONS_00090561	-0.788615	0.00230228
dre-miR-130c-3p	TCONS_00116284	-0.787988	0.00233395
dre-miR-454b	TCONS_00019910	-0.787971	0.00233485
dre-miR-22a-3p	evm.model.Chr1.1161	-0.786809	0.00239449
dre-miR-455-5p	TCONS_00102888	-0.786377	0.00241694
novel_563	TCONS_00025286	-0.784505	0.00251618
dre-miR-107a-5p	TCONS_00006493	-0.784431	0.00252013
dre-miR-128-3p	TCONS_00087116	-0.783781	0.00255534
novel_215	TCONS_00017832	-0.783746	0.00255726
dre-miR-460-5p	TCONS_00032537	-0.783315	0.0025808
novel_64	TCONS_00080469	-0.783211	0.00258651
dre-miR-130c-3p	TCONS_00019888	-0.782755	0.0026117
dre-miR-146a	TCONS_00101900	-0.782646	0.00261774
novel_38	TCONS_00052779	-0.782503	0.00262565
novel_396	TCONS_00097303	-0.782264	0.00263896
dre-miR-22a-5p	evm.model.Chr1.769	-0.782072	0.00264974
dre-miR-190a	TCONS_00019909	-0.781193	0.00269925
novel_64	TCONS_00066819	-0.781143	0.00270213
dre-miR-722	TCONS_00122623	-0.781108	0.00270408
dre-miR-16b	TCONS_00114822	-0.780872	0.00271753
novel_401	TCONS_00129058	-0.780227	0.00275454
dre-miR-181a-5p	TCONS_00123727	-0.78014	0.00275956
dre-miR-181a-5p	TCONS_00102552	-0.779684	0.00278599
novel_64	TCONS_00108333	-0.779466	0.00279869
novel_119	evm.model.Chr15.709	-0.779319	0.00280726
novel_496	evm.model.Chr12.941.1	-0.779294	0.00280874
dre-miR-200a-3p	TCONS_00080035	-0.778946	0.00282916
dre-miR-193a-5p	TCONS_00013628	-0.778678	0.00284498
dre-miR-30e-3p	TCONS_00020796	-0.778517	0.00285449
dre-miR-194a	TCONS_00083123	-0.778384	0.00286241
novel_89	TCONS_00019914	-0.778176	0.00287474
novel_100	TCONS_00047643	-0.777961	0.00288759
novel_215	evm.model.Chr5.970	-0.777831	0.0028954
dre-miR-19b-3p	TCONS_00068341	-0.777757	0.0028998
dre-miR-140-5p	TCONS_00098722	-0.777743	0.00290064
dre-miR-22a-3p	evm.model.Chr16.719	-0.777023	0.00294408
novel_441	TCONS_00004714	-0.777015	0.00294453
novel_236	TCONS_00017833	-0.776295	0.00298849
dre-miR-194a	evm.model.Chr17.477.1	-0.776091	0.00300103
novel_119	evm.model.Chr20.137	-0.775422	0.00304242
dre-miR-200c-3p	evm.model.Chr3.762	-0.775298	0.00305017
dre-miR-456	evm.model.Chr11.1089	-0.774221	0.0031178
novel_182	evm.model.Chr9.1193	-0.774092	0.00312603
dre-miR-200c-3p	TCONS_00002207	-0.773719	0.00314976
dre-miR-192	TCONS_00009124	-0.773402	0.00317008
dre-miR-1388-3p	TCONS_00107316	-0.772984	0.00319695
novel_176	TCONS_00066818	-0.772539	0.00322578
novel_38	TCONS_00053238	-0.77237	0.00323679
dre-miR-142a-3p	TCONS_00035839	-0.772078	0.00325589
novel_563	TCONS_00120815	-0.772047	0.0032579
dre-miR-130b	TCONS_00077584	-0.771887	0.00326838
dre-miR-193a-5p	evm.model.Chr1.597	-0.771564	0.00328966
dre-miR-153b-5p	TCONS_00074707	-0.771298	0.00330727
dre-miR-22b-5p	TCONS_00138798	-0.771181	0.00331503
dre-miR-722	TCONS_00068619	-0.770427	0.00336535
dre-miR-30e-3p	TCONS_00075023	-0.770369	0.0033693
dre-miR-146a	TCONS_00098197	-0.769782	0.0034089
dre-miR-181a-5-3p	TCONS_00037333	-0.769442	0.00343202
dre-miR-190a	TCONS_00019903	-0.769397	0.00343507
dre-let-7j	TCONS_00124195	-0.76841	0.00350292
novel_72	TCONS_00126518	-0.768391	0.00350427
novel_3	TCONS_00068619	-0.768216	0.00351636
novel_616	TCONS_00051295	-0.768185	0.00351853
dre-miR-1388-3p	TCONS_00135789	-0.768002	0.00353126
dre-miR-22b-3p	TCONS_00113132	-0.767956	0.00353444
novel_215	evm.model.Chr24.291_evm.model.Chr24.292	-0.767749	0.00354894
dre-miR-454b	TCONS_00019909	-0.767695	0.00355272
dre-miR-301b-5p	TCONS_00082508	-0.767656	0.00355542
dre-miR-20a-5p	TCONS_00019090	-0.767606	0.00355893
novel_205	TCONS_00120159	-0.767591	0.00355997
novel_207	TCONS_00120159	-0.767591	0.00355997
dre-miR-1388-3p	evm.model.Chr6.1477	-0.767503	0.00356614
dre-miR-30a-5p	TCONS_00107634	-0.767003	0.00360134
novel_126	TCONS_00081385	-0.766937	0.00360604
dre-miR-199-3p	TCONS_00018232	-0.766917	0.00360743
dre-miR-146a	TCONS_00066819	-0.765703	0.00369416
dre-miR-27b-3p	TCONS_00017751	-0.765328	0.00372126
dre-miR-130c-3p	TCONS_00019914	-0.765078	0.00373941
dre-miR-17a-5p	TCONS_00120415	-0.764913	0.00375147
dre-miR-141-3p	TCONS_00063714	-0.763405	0.00386265
dre-miR-190a	TCONS_00019902	-0.762931	0.00389815
dre-miR-1388-5p	TCONS_00107643	-0.762783	0.00390923
novel_89	TCONS_00098868	-0.76251	0.00392983
novel_64	evm.model.Chr21.638	-0.761458	0.00400991
novel_17	TCONS_00139758	-0.761314	0.00402097
novel_215	TCONS_00046988	-0.761291	0.00402279
novel_1	TCONS_00122637	-0.760309	0.00409882
dre-miR-27d	TCONS_00014429	-0.759455	0.00416583
dre-miR-141-3p	TCONS_00014541	-0.758634	0.00423107
novel_72	TCONS_00005354	-0.758279	0.00425943
dre-miR-22b-5p	TCONS_00075162	-0.757925	0.00428795
novel_198	TCONS_00004203	-0.757923	0.00428811
dre-miR-204-5p	TCONS_00119751	-0.757498	0.00432253
dre-miR-128-3p	TCONS_00126040	-0.757359	0.00433379
novel_224	TCONS_00128273	-0.757003	0.00436288
dre-let-7a	TCONS_00113123	-0.758211	0.0042649
dre-miR-200c-3p	TCONS_00016169	-0.756932	0.00436868
dre-miR-155	TCONS_00004714	-0.756676	0.00438969
novel_38	TCONS_00039641	-0.756669	0.00439022
novel_215	TCONS_00139253	-0.756638	0.0043928
novel_64	TCONS_00000869	-0.75641	0.00441158
novel_215	TCONS_00050901	-0.7564	0.00441236
dre-miR-199-3p	TCONS_00034880	-0.756146	0.00443339
dre-miR-128-3p	TCONS_00078350	-0.756	0.0044455
dre-miR-16c-5p	TCONS_00109264	-0.755747	0.00446648
dre-miR-301b-5p	TCONS_00094247	-0.755684	0.00447175
dre-miR-107a-3p	TCONS_00108608	-0.755391	0.00449621
dre-miR-22b-5p	TCONS_00074690	-0.754759	0.00454934
dre-miR-30e-3p	TCONS_00025486	-0.754732	0.0045516
dre-miR-30e-3p	TCONS_00058870	-0.754732	0.0045516
dre-miR-30e-3p	TCONS_00041765	-0.754674	0.0045565
dre-let-7b	evm.model.Chr1.63	-0.754262	0.00459141
novel_373	TCONS_00082868	-0.754206	0.00459616
dre-miR-22a-3p	TCONS_00011757	-0.753993	0.00461429
dre-miR-107a-3p	TCONS_00083088	-0.753869	0.00462485
novel_72	TCONS_00128154	-0.753651	0.00464356
dre-miR-301b-5p	TCONS_00013302	-0.75348	0.00465824
dre-miR-222a-3p	TCONS_00053322	-0.753391	0.00466586
dre-miR-18a	TCONS_00116969	-0.753253	0.00467773
novel_192	evm.model.Chr22.359	-0.752926	0.00470596
dre-miR-30e-3p	TCONS_00122588	-0.752843	0.00471317
novel_215	TCONS_00083140	-0.752721	0.00472373
dre-miR-454b	TCONS_00019904	-0.752471	0.00474548
novel_64	TCONS_00033150	-0.752315	0.00475914
novel_224	evm.model.Chr6.986	-0.752267	0.00476334
novel_236	TCONS_00041763	-0.752179	0.00477098
dre-miR-122	TCONS_00085169	-0.752109	0.00477717
novel_80	TCONS_00048135	-0.7521	0.00477796
dre-miR-190a	TCONS_00019914	-0.752023	0.00478466
dre-miR-187	evm.model.Chr24.123	-0.751997	0.00478692
dre-miR-122	evm.model.Chr9.765	-0.751673	0.0048154
dre-miR-181b-5p	TCONS_00123727	-0.751484	0.00483216
novel_156	TCONS_00108317	-0.751364	0.00484271
dre-miR-130c-3p	TCONS_00019891	-0.751175	0.00485949
novel_496	TCONS_00079965	-0.751166	0.00486023
dre-miR-454b	TCONS_00019888	-0.750767	0.00489574
dre-let-7b	evm.model.Chr21.488	-0.750494	0.0049202
dre-miR-93	TCONS_00019090	-0.750361	0.00493211
dre-miR-204-5p	TCONS_00032952	-0.749799	0.0049827
novel_454	TCONS_00007460	-0.749682	0.00499328
dre-miR-181b-5p	TCONS_00093440	-0.749651	0.00499609
novel_100	TCONS_00033150	-0.749641	0.00499701
novel_413	evm.model.Chr5.1196	-0.749433	0.00501586
dre-miR-17a-5p	TCONS_00114637	-0.749122	0.00504424
novel_127	TCONS_00093707	-0.749074	0.00504861
novel_59	TCONS_00120257	-0.748979	0.00505724
novel_11	evm.model.Chr17.584	-0.748958	0.00505921
novel_86	TCONS_00139573	-0.748353	0.00511472
novel_11	TCONS_00133211	-0.74828	0.00512143
novel_320	TCONS_00065328	-0.748221	0.00512688
dre-miR-722	TCONS_00114847	-0.748189	0.00512989
novel_454	TCONS_00080469	-0.748143	0.0051341
dre-miR-19a-3p	TCONS_00039358	-0.747694	0.00517575
dre-miR-722	TCONS_00030606	-0.747637	0.00518108
dre-miR-192	TCONS_00014722	-0.747602	0.00518435
dre-miR-181a-5-3p	TCONS_00035664	-0.747405	0.00520273
dre-miR-107a-3p	TCONS_00008031	-0.747261	0.00521617
dre-miR-301b-5p	TCONS_00075215	-0.747011	0.00523965
novel_47	TCONS_00096017	-0.746954	0.00524494
dre-let-7b	TCONS_00111803	-0.746925	0.0052477
novel_38	TCONS_00078454	-0.746839	0.00525575
dre-miR-301b-5p	TCONS_00088084	-0.746701	0.00526881
dre-miR-200c-3p	TCONS_00040828	-0.746397	0.00529753
novel_205	TCONS_00108320	-0.746298	0.00530686
novel_207	TCONS_00108320	-0.746298	0.00530686
novel_182	TCONS_00014028	-0.746105	0.00532524
dre-miR-17a-5p	evm.model.Chr6.663	-0.746046	0.00533081
novel_480	TCONS_00126290	-0.745959	0.00533908
dre-miR-30e-3p	TCONS_00083800	-0.74559	0.00537436
dre-miR-30a-5p	TCONS_00107636	-0.74551	0.00538204
dre-let-7i	evm.model.Chr9.74.1	-0.745297	0.00540246
novel_17	evm.model.Chr4.178.1	-0.745284	0.0054037
novel_386	TCONS_00061964	-0.74524	0.00540794
dre-miR-301c-3p	TCONS_00101187	-0.745058	0.00542542
dre-miR-103	TCONS_00067224	-0.745037	0.00542743
novel_386	TCONS_00126153	-0.744611	0.00546871
dre-miR-181a-5p	TCONS_00090011	-0.744478	0.00548154
novel_182	evm.model.Chr15.1085	-0.744419	0.00548735
dre-miR-142a-3p	TCONS_00084317	-0.74437	0.0054921
dre-miR-140-5p	TCONS_00102560	-0.744202	0.00550849
novel_64	TCONS_00066812	-0.74418	0.0055106
novel_359	TCONS_00061894	-0.743912	0.00553674
novel_64	TCONS_00005364	-0.743867	0.00554116
dre-miR-25-3p	TCONS_00128243	-0.743802	0.00554754
dre-miR-128-3p	evm.model.Chr8.185_evm.model.Chr8.186	-0.74372	0.00555557
dre-miR-181b-3p	TCONS_00075237	-0.743706	0.00555697
novel_286	TCONS_00095294	-0.743704	0.00555713
dre-miR-29b	TCONS_00077588	-0.743614	0.005566
dre-miR-17a-5p	evm.model.Chr3.403	-0.743539	0.0055734
novel_3	TCONS_00056082	-0.7434	0.0055871
novel_182	evm.model.Chr6.397	-0.743225	0.00560439
dre-miR-30e-3p	TCONS_00058871	-0.743053	0.00562133
novel_243	TCONS_00102544	-0.742555	0.00567084
novel_378	TCONS_00092178	-0.742306	0.00569574
dre-miR-218b	TCONS_00020458	-0.742208	0.00570551
novel_11	TCONS_00094166	-0.741835	0.0057429
novel_588	evm.model.Chr11.877	-0.741673	0.00575923
novel_80	TCONS_00090563	-0.741372	0.00578966
novel_182	evm.model.Chr6.1306	-0.741289	0.00579809
novel_443	evm.model.Chr5.240	-0.74104	0.0058234
novel_169	TCONS_00025080	-0.74104	0.0058234
dre-miR-214	TCONS_00100461	-0.740548	0.00587357
dre-miR-155	TCONS_00035814	-0.740495	0.00587901
dre-miR-338-5p	TCONS_00072984	-0.740468	0.00588175
dre-miR-181b-5p	TCONS_00102223	-0.740373	0.00589152
dre-miR-141-3p	TCONS_00080035	-0.740285	0.00590048
dre-miR-301b-5p	TCONS_00134510	-0.740279	0.00590109
dre-miR-24	TCONS_00000885	-0.739793	0.00595123
dre-miR-338-5p	TCONS_00058092	-0.73979	0.00595153
novel_35	TCONS_00035812	-0.739025	0.00603096
dre-miR-190a	TCONS_00019888	-0.738929	0.00604103
dre-miR-194a	TCONS_00114637	-0.738805	0.00605398
dre-miR-190a	TCONS_00101926	-0.738656	0.00606966
novel_172	TCONS_00131318	-0.737746	0.00616565
dre-miR-30e-3p	TCONS_00094134	-0.737509	0.00619083
dre-miR-190a	TCONS_00069258	-0.737243	0.00621918
novel_378	TCONS_00047643	-0.737122	0.00623211
dre-miR-128-3p	TCONS_00126091	-0.736892	0.00625684
dre-miR-22b-5p	evm.model.Chr21.78	-0.736608	0.00628729
dre-miR-155	TCONS_00052779	-0.736176	0.00633398
dre-miR-107a-3p	TCONS_00111463	-0.736024	0.00635045
dre-miR-135b-5p	TCONS_00114822	-0.736017	0.0063512
novel_176	TCONS_00079618	-0.735779	0.00637707
dre-miR-192	TCONS_00109255	-0.735691	0.00638671
novel_38	TCONS_00038346	-0.73548	0.00640974
dre-miR-128-3p	TCONS_00090032	-0.7351	0.00645139
dre-miR-141-3p	TCONS_00075017	-0.735002	0.00646215
dre-miR-725-3p	TCONS_00038571	-0.734897	0.00647365
dre-miR-19b-3p	TCONS_00039358	-0.734393	0.00652939
novel_205	TCONS_00020437	-0.734232	0.00654723
novel_207	TCONS_00020437	-0.734232	0.00654723
dre-miR-200a-3p	TCONS_00128304	-0.734117	0.00656003
dre-miR-27d	TCONS_00088501	-0.734065	0.00656577
novel_38	evm.model.Chr22.52.1	-0.734042	0.00656839
dre-miR-30e-3p	TCONS_00020450	-0.733712	0.00660514
dre-miR-192	TCONS_00009121	-0.733662	0.00661078
novel_1	TCONS_00112159	-0.733325	0.00664849
dre-miR-27e	TCONS_00074628	-0.733209	0.0066616
novel_17	TCONS_00020797	-0.733183	0.00666448
novel_11	TCONS_00005818	-0.733142	0.00666913
dre-miR-204-5p	TCONS_00123726	-0.732955	0.00669022
novel_266	TCONS_00002859	-0.732875	0.00669928
dre-miR-455-3p	TCONS_00023390	-0.73286	0.00670099
dre-miR-145-5p	TCONS_00041405	-0.732827	0.00670463
dre-miR-190a	TCONS_00019891	-0.732812	0.00670633
dre-miR-193a-5p	TCONS_00021897	-0.732758	0.00671242
dre-miR-22a-3p	TCONS_00095298	-0.73272	0.00671674
dre-miR-135c	TCONS_00101904	-0.732652	0.00672452
dre-miR-146a	TCONS_00101925	-0.732646	0.00672514
dre-miR-16a	TCONS_00136058	-0.732645	0.00672522
dre-miR-200c-3p	TCONS_00113553	-0.732569	0.0067339
novel_156	TCONS_00022486	-0.73245	0.00674738
dre-miR-130c-3p	TCONS_00058589	-0.732302	0.00676426
dre-miR-200a-3p	TCONS_00084996	-0.732302	0.00676427
dre-miR-22a-3p	TCONS_00011783	-0.732043	0.00679375
dre-miR-204-5p	TCONS_00042000	-0.731969	0.00680224
dre-miR-192	TCONS_00128107	-0.731922	0.00680758
dre-miR-194a	TCONS_00077309	-0.731861	0.00681451
dre-miR-22b-3p	evm.model.Chr3.156	-0.731302	0.00687872
novel_17	TCONS_00086616	-0.730991	0.00691461
dre-miR-135c	TCONS_00018676	-0.730935	0.00692113
novel_588	TCONS_00053340	-0.730884	0.00692704
novel_282	TCONS_00086784	-0.730874	0.00692821
dre-miR-200a-3p	TCONS_00014541	-0.730462	0.00697606
dre-miR-22b-5p	evm.model.Chr24.501	-0.730461	0.00697615
dre-miR-200a-3p	TCONS_00032955	-0.730447	0.00697785
novel_129	TCONS_00126153	-0.730329	0.00699157
novel_38	TCONS_00083956	-0.730223	0.00700394
dre-miR-22a-3p	TCONS_00037343	-0.729987	0.00703155
dre-miR-187	TCONS_00019068	-0.729921	0.00703931
dre-miR-16a	TCONS_00083123	-0.729862	0.00704625
dre-miR-181a-5-3p	TCONS_00014309	-0.729716	0.00706333
dre-miR-124-5p	TCONS_00095154	-0.72971	0.00706411
dre-miR-214	evm.model.Chr6.1249	-0.729708	0.00706431
dre-miR-22a-3p	TCONS_00011756	-0.729655	0.00707058
dre-miR-142a-3p	TCONS_00098868	-0.729489	0.00709008
dre-miR-143	TCONS_00019068	-0.729361	0.00710516
dre-miR-187	TCONS_00091710	-0.729339	0.00710781
novel_369	evm.model.Chr14.554	-0.729007	0.00714714
novel_89	TCONS_00019888	-0.72893	0.0071562
novel_393	TCONS_00107211	-0.728842	0.00716674
dre-miR-16a	TCONS_00086065	-0.728554	0.00720101
novel_559	TCONS_00085577	-0.728468	0.00721123
dre-miR-456	evm.model.Chr19.436	-0.728385	0.00722114
novel_588	TCONS_00011738	-0.72809	0.00725651
dre-miR-200c-3p	TCONS_00002208	-0.727988	0.0072687
novel_144	TCONS_00051295	-0.72785	0.00728527
novel_215	TCONS_00089854	-0.727793	0.00729224
dre-miR-30a-5p	TCONS_00025220	-0.727573	0.00731872
novel_17	TCONS_00068619	-0.727281	0.00735402
dre-miR-19d-3p	TCONS_00068341	-0.726998	0.00738837
novel_205	TCONS_00019181	-0.726852	0.00740619
novel_207	TCONS_00019181	-0.726852	0.00740619
novel_182	TCONS_00080043	-0.726748	0.00741878
novel_11	TCONS_00006794	-0.726525	0.00744608
novel_64	TCONS_00066824	-0.726188	0.00748738
dre-miR-122	TCONS_00013358	-0.725921	0.00752024
dre-miR-27b-3p	TCONS_00093413	-0.725894	0.00752353
dre-miR-128-3p	TCONS_00113560	-0.725796	0.00753566
dre-miR-301b-5p	TCONS_00062893	-0.725754	0.00754081
novel_38	evm.model.Chr1.778.1	-0.725741	0.0075424
novel_626	TCONS_00053927	-0.725405	0.00758401
dre-miR-218b	TCONS_00023949	-0.725316	0.00759504
dre-miR-30a-5p	TCONS_00102888	-0.725214	0.00760766
dre-miR-187	evm.model.Chr19.859	-0.725144	0.00761642
novel_64	TCONS_00066810	-0.725051	0.00762802
novel_182	evm.model.Chr14.1374	-0.725023	0.00763147
novel_373	TCONS_00133066	-0.724981	0.00763669
dre-miR-454b	TCONS_00019875	-0.724955	0.00763999
dre-miR-122	TCONS_00109058	-0.724912	0.0076453
dre-miR-103	TCONS_00085005	-0.724859	0.0076519
dre-miR-200c-3p	TCONS_00017800	-0.724782	0.00766151
novel_588	TCONS_00011733	-0.724769	0.00766314
dre-miR-130c-3p	TCONS_00019903	-0.724739	0.00766698
dre-miR-181a-5p	TCONS_00123732	-0.724606	0.00768359
novel_559	TCONS_00109264	-0.724581	0.00768672
dre-miR-194a	TCONS_00068619	-0.724548	0.0076908
dre-miR-130b	TCONS_00093707	-0.724416	0.00770737
dre-miR-27d	TCONS_00005382	-0.724353	0.00771533
novel_536	evm.model.Chr18.739	-0.724317	0.00771985
dre-miR-204-5p	TCONS_00015354	-0.724271	0.00772563
dre-miR-16a	TCONS_00137951	-0.724081	0.00774955
dre-miR-301c-3p	TCONS_00110899	-0.724068	0.0077512
novel_441	TCONS_00010107	-0.723794	0.00778578
dre-miR-181a-5-3p	TCONS_00053330	-0.723382	0.00783794
dre-miR-30e-5p	TCONS_00128304	-0.72329	0.00784964
dre-miR-301c-3p	TCONS_00127381	-0.723119	0.00787147
novel_588	TCONS_00014429	-0.722947	0.00789345
dre-miR-181c-5p	TCONS_00026549	-0.722902	0.00789912
novel_523	TCONS_00121474	-0.722773	0.00791565
dre-miR-1388-5p	TCONS_00107632	-0.722663	0.00792977
dre-miR-454b	TCONS_00019914	-0.72232	0.00797384
dre-miR-429a	TCONS_00014597	-0.722225	0.00798603
novel_11	TCONS_00095075	-0.721837	0.00803614
dre-miR-214	evm.model.Chr14.21	-0.721814	0.00803924
dre-miR-128-3p	TCONS_00013358	-0.721646	0.00806097
novel_263	evm.model.Chr14.1099	-0.721605	0.0080663
dre-miR-456	TCONS_00097224	-0.721432	0.00808873
dre-miR-181a-5-3p	TCONS_00032952	-0.72135	0.00809947
dre-miR-30a-5p	TCONS_00014710	-0.721106	0.00813134
novel_89	evm.model.Chr6.57	-0.721098	0.00813236
dre-miR-30a-5p	TCONS_00009109	-0.720577	0.00820058
novel_227	evm.model.Chr12.280	-0.72041	0.00822256
novel_488	TCONS_00036815	-0.720335	0.00823244
dre-miR-27d	TCONS_00048301	-0.720198	0.00825053
novel_72	TCONS_00099454	-0.720137	0.00825863
novel_488	TCONS_00023062	-0.720048	0.00827036
dre-miR-30a-5p	TCONS_00066566	-0.719935	0.00828528
novel_243	TCONS_00078378	-0.719692	0.00831755
novel_631	TCONS_00075087	-0.719671	0.00832034
novel_1	TCONS_00086947	-0.719508	0.00834207
novel_126	TCONS_00126040	-0.719485	0.00834512
dre-miR-100-5p	TCONS_00114703	-0.719451	0.00834965
dre-miR-181b-5p	TCONS_00123721	-0.719395	0.00835708
dre-miR-27d	TCONS_00078136	-0.71931	0.00836841
novel_276	evm.model.Chr4.494	-0.718992	0.00841097
novel_38	TCONS_00113860	-0.718729	0.00844625
novel_227	evm.model.Chr1.1235	-0.718569	0.00846784
dre-miR-30a-5p	TCONS_00137164	-0.71844	0.00848516
dre-miR-301b-5p	TCONS_00014756	-0.718369	0.00849477
novel_17	evm.model.Chr2.903	-0.718358	0.00849627
novel_64	TCONS_00030606	-0.718347	0.00849779
dre-miR-130c-3p	TCONS_00018676	-0.718245	0.00851158
dre-miR-15b-5p	TCONS_00084302	-0.718234	0.008513
dre-miR-455-5p	TCONS_00093423	-0.718143	0.00852527
dre-miR-130c-3p	TCONS_00019889	-0.718108	0.00853001
dre-miR-193a-5p	TCONS_00006737	-0.717925	0.00855491
novel_64	TCONS_00005373	-0.71776	0.00857722
dre-miR-22a-3p	TCONS_00011760	-0.717282	0.00864245
dre-miR-145-5p	evm.model.Chr18.240	-0.717054	0.00867366
dre-miR-30e-3p	TCONS_00116850	-0.717047	0.00867465
novel_215	evm.model.Chr3.1291	-0.717042	0.00867535
dre-miR-103	TCONS_00084989	-0.716468	0.00875435
dre-miR-128-3p	TCONS_00017683	-0.71618	0.00879415
dre-miR-24b-3p	evm.model.Chr2.586	-0.71611	0.00880379
dre-miR-30e-3p	TCONS_00077315	-0.71609	0.00880664
novel_441	TCONS_00010113	-0.715994	0.00881986
dre-miR-301c-3p	TCONS_00075983	-0.715932	0.00882847
dre-miR-22a-3p	TCONS_00082208	-0.715916	0.00883079
novel_119	evm.model.Chr24.39	-0.715824	0.00884355
novel_17	TCONS_00090403	-0.715736	0.00885579
dre-miR-16a	TCONS_00051164	-0.715643	0.00886872
dre-miR-200b-5p	TCONS_00049511	-0.715621	0.00887175
dre-miR-23b-5p	evm.model.Chr21.135	-0.71556	0.00888036
novel_72	TCONS_00090563	-0.715438	0.00889732
novel_72	TCONS_00085428	-0.71539	0.00890413
dre-miR-454b	TCONS_00110899	-0.715371	0.00890674
novel_157	TCONS_00043139	-0.715224	0.00892725
novel_38	evm.model.Chr1.756	-0.715093	0.00894561
dre-miR-129-5p	TCONS_00016513	-0.714949	0.00896583
novel_205	TCONS_00022075	-0.714942	0.00896693
novel_207	TCONS_00022075	-0.714942	0.00896693
dre-miR-16a	TCONS_00111866	-0.714755	0.00899321
dre-miR-22a-3p	TCONS_00011775	-0.71446	0.00903487
dre-miR-429a	TCONS_00080436	-0.714319	0.00905478
dre-miR-128-3p	TCONS_00027618	-0.714291	0.00905875
dre-miR-194a	TCONS_00000875	-0.714178	0.00907479
novel_620	TCONS_00082228	-0.714139	0.00908025
novel_413	evm.model.Chr9.893	-0.714056	0.00909201
novel_89	TCONS_00019913	-0.713889	0.00911577
novel_89	TCONS_00019872	-0.713585	0.00915915
dre-miR-722	TCONS_00113955	-0.713527	0.00916744
novel_169	TCONS_00098197	-0.713353	0.00919223
dre-let-7i	evm.model.Chr5.170.1	-0.71306	0.00923437
dre-miR-30c-5p	TCONS_00139379	-0.712816	0.00926941
dre-miR-30e-3p	TCONS_00080155	-0.712708	0.00928503
dre-miR-27e	TCONS_00065078	-0.712623	0.00929722
dre-miR-190a	TCONS_00019900	-0.712543	0.00930878
novel_182	evm.model.Chr7.709	-0.71225	0.00935125
novel_325	TCONS_00047857	-0.712211	0.00935693
dre-miR-144-5p	TCONS_00027619	-0.711964	0.00939274
dre-miR-190a	TCONS_00019879	-0.711898	0.0094024
dre-miR-454b	TCONS_00019891	-0.711881	0.00940487
novel_466	TCONS_00084400	-0.711854	0.0094088
dre-miR-135c	TCONS_00101901	-0.711585	0.0094481
dre-miR-100-5p	TCONS_00017916	-0.711548	0.00945341
dre-miR-122	TCONS_00004169	-0.711543	0.00945422
novel_80	TCONS_00097798	-0.711027	0.00952984
dre-miR-135c	TCONS_00101914	-0.71095	0.00954124
dre-miR-190a	TCONS_00019868	-0.710839	0.00955754
novel_357	TCONS_00005947	-0.710838	0.00955773
novel_11	TCONS_00094149	-0.710763	0.00956871
dre-miR-23b-5p	evm.model.Chr20.730	-0.710711	0.00957639
dre-miR-301b-5p	TCONS_00017692	-0.710636	0.00958754
dre-miR-216a	TCONS_00013356	-0.710559	0.00959887
dre-miR-217	TCONS_00090409	-0.710351	0.00962961
novel_3	evm.model.Chr10.880	-0.710122	0.00966358
novel_176	evm.model.Chr3.1182	-0.710084	0.00966925
novel_371	TCONS_00138904	-0.710067	0.00967179
dre-miR-19a-3p	TCONS_00076360	-0.710014	0.00967973
dre-miR-145-3p	TCONS_00097654	-0.709948	0.00968947
novel_119	evm.model.Chr11.227	-0.709692	0.00972774
dre-miR-301b-5p	TCONS_00017864	-0.709541	0.00975022
novel_11	TCONS_00002777	-0.708777	0.00986515
novel_588	TCONS_00014576	-0.708772	0.00986586
novel_64	TCONS_00058589	-0.708503	0.00990647
novel_205	TCONS_00108318	-0.708489	0.00990865
novel_207	TCONS_00108318	-0.708489	0.00990865
novel_64	TCONS_00069258	-0.70837	0.00992659
dre-miR-143	TCONS_00017856	-0.708238	0.00994675
dre-miR-30e-5p	TCONS_00065802	-0.708164	0.00995799
novel_359	evm.model.Chr9.445	-0.708153	0.00995962
novel_588	TCONS_00094179	-0.708084	0.00997015
novel_59	TCONS_00095296	-0.707963	0.00998843
novel_588	TCONS_00014544	-0.707856	0.0100049
dre-miR-454b	TCONS_00058589	-0.707597	0.0100444
novel_63	TCONS_00084836	-0.707579	0.0100471
dre-miR-22a-3p	evm.model.Chr20.181	-0.707494	0.0100601
novel_588	evm.model.Chr1.1394	-0.707371	0.010079
novel_11	TCONS_00096872	-0.707202	0.010105
dre-miR-187	evm.model.Chr1.2451	-0.707059	0.0101268
novel_205	TCONS_00128167	-0.707028	0.0101317
novel_207	TCONS_00128167	-0.707028	0.0101317
dre-miR-141-3p	TCONS_00008985	-0.707013	0.010134
novel_72	TCONS_00010160	-0.706856	0.0101582
dre-miR-17a-5p	TCONS_00086616	-0.706801	0.0101667
dre-miR-128-3p	TCONS_00082208	-0.706616	0.0101953
dre-miR-301b-5p	TCONS_00025351	-0.706575	0.0102016
novel_529	TCONS_00025287	-0.706463	0.0102189
dre-let-7j	TCONS_00090026	-0.70629	0.0102458
dre-miR-194a	TCONS_00075982	-0.706199	0.0102599
dre-miR-135c	TCONS_00050551	-0.706112	0.0102734
dre-miR-128-3p	TCONS_00137164	-0.706071	0.0102798
novel_116	TCONS_00075087	-0.705958	0.0102974
dre-miR-181a-3p	TCONS_00101999	-0.705847	0.0103146
novel_156	TCONS_00017912	-0.705844	0.0103152
novel_72	TCONS_00052186	-0.705781	0.010325
dre-miR-190a	TCONS_00019904	-0.705762	0.010328
dre-miR-454b	TCONS_00019907	-0.705623	0.0103496
dre-miR-301b-5p	TCONS_00014713	-0.705588	0.0103552
novel_588	TCONS_00139209	-0.705328	0.010396
novel_170	evm.model.ori_scaf1075un.1	-0.704921	0.01046
dre-miR-205-5p	TCONS_00018084	-0.704573	0.0105148
dre-miR-30b	TCONS_00107207	-0.704557	0.0105174
dre-miR-200b-3p	TCONS_00120083	-0.704533	0.0105212
dre-miR-20a-5p	TCONS_00094851	-0.704525	0.0105224
novel_198	evm.model.Chr10.1235	-0.704524	0.0105227
novel_215	TCONS_00108966	-0.704226	0.0105698
dre-miR-194a	TCONS_00015361	-0.704148	0.0105824
novel_100	TCONS_00063028	-0.704124	0.0105861
dre-miR-22a-3p	evm.model.Chr6.826	-0.703769	0.0106427
dre-miR-222a-3p	evm.model.Chr8.332	-0.703679	0.010657
dre-miR-27b-3p	TCONS_00061891	-0.703614	0.0106675
novel_205	TCONS_00022076	-0.703486	0.010688
novel_207	TCONS_00022076	-0.703486	0.010688
dre-miR-489	TCONS_00075030	-0.70346	0.0106921
dre-miR-145-3p	TCONS_00130166	-0.70337	0.0107065
novel_182	TCONS_00094126	-0.703117	0.0107472
novel_17	TCONS_00090564	-0.703091	0.0107514
novel_588	TCONS_00138902	-0.703079	0.0107533
novel_198	TCONS_00015354	-0.703055	0.0107572
novel_398	TCONS_00008535	-0.703052	0.0107577
novel_182	TCONS_00080040	-0.703027	0.0107616
dre-miR-153b-5p	TCONS_00051152	-0.702962	0.0107722
dre-miR-218b	TCONS_00086870	-0.702857	0.0107891
dre-miR-30e-5p	TCONS_00096352	-0.702844	0.0107912
dre-miR-30a-5p	TCONS_00107618	-0.702758	0.010805
dre-miR-30a-5p	TCONS_00133216	-0.702753	0.0108058
novel_384	TCONS_00136307	-0.702678	0.0108181
novel_11	TCONS_00106290	-0.702616	0.010828
novel_89	TCONS_00102000	-0.70251	0.0108451
novel_393	TCONS_00025153	-0.702373	0.0108675
dre-miR-181c-5p	TCONS_00084302	-0.70235	0.010871
dre-miR-17a-5p	TCONS_00048368	-0.701919	0.0109411
dre-miR-301a	TCONS_00128044	-0.701849	0.0109526
dre-miR-460-5p	TCONS_00083094	-0.701673	0.0109813
novel_11	TCONS_00096368	-0.701666	0.0109825
dre-miR-301b-5p	TCONS_00133210	-0.70163	0.0109883
novel_11	TCONS_00096867	-0.701455	0.011017
novel_11	TCONS_00093454	-0.701455	0.011017
novel_11	TCONS_00094150	-0.701455	0.011017
novel_11	evm.model.Chr4.464	-0.701455	0.011017
novel_11	TCONS_00113106	-0.701455	0.011017
dre-miR-17a-5p	evm.model.Chr10.762	-0.700852	0.0111162
dre-miR-301b-5p	TCONS_00002813	-0.700845	0.0111174
dre-miR-190a	TCONS_00019882	-0.700766	0.0111303
dre-miR-107a-3p	evm.model.Chr17.1065	-0.700758	0.0111317
dre-miR-17a-5p	TCONS_00019090	-0.700714	0.0111389
dre-miR-210-3p	evm.model.Chr22.393	-0.700616	0.0111551
dre-miR-152	TCONS_00128308	-0.700587	0.0111599
dre-miR-30e-3p	TCONS_00085416	-0.700436	0.011185
novel_215	evm.model.Chr1.1906	-0.700273	0.011212
novel_276	evm.model.Chr7.96	-0.700268	0.0112127
dre-miR-17a-5p	evm.model.Chr2.653.1	-0.700081	0.0112439
dre-miR-1388-5p	TCONS_00093707	-0.700051	0.0112488
