# Supplementary material for: Construction and analysis of competing endogenous RNA ceRNA networks in the liver of black rockfish (Sebastes schlegelii) following Aeromonas salmonicida infection
Source: Comp Immunol Rep. 2023 Dec 18;6:200124. doi: 10.1016/j.cirep.2023.200124 (PMC11252389; doi:10.1016/j.cirep.2023.200124)
Supplement: Supplementary file 2 [file mmc2.xlsx]

## Sheet: Sheet1
miRNA_ID	circRNA_ID	Pearson_value	Pvalue
dre-let-7j	novel_circ_0000621	-0.82643	0.000919761
dre-miR-129-1-3p	novel_circ_0000473	-0.798353	0.00185092
dre-let-7j	novel_circ_0000309	-0.766254	0.00365464
dre-miR-214	novel_circ_0000341	-0.760139	0.00411206
dre-miR-30e-3p	novel_circ_0000475	-0.754732	0.0045516
dre-miR-30e-3p	novel_circ_0000862	-0.754732	0.0045516
dre-miR-125c-5p	novel_circ_0000652	-0.747634	0.00518137
novel_169	novel_circ_0000343	-0.736029	0.00634994
dre-miR-30e-3p	novel_circ_0001159	-0.725441	0.00757959
dre-miR-1388-5p	novel_circ_0000193	-0.721143	0.00812649
dre-miR-30e-3p	novel_circ_0001158	-0.715863	0.00883806
novel_156	novel_circ_0000757	-0.713394	0.00918635
novel_156	novel_circ_0001287	-0.713394	0.00918635
dre-miR-22b-3p	novel_circ_0000342	-0.700556	0.0111651
