# Supplementary material for: Construction and analysis of competing endogenous RNA ceRNA networks in the liver of black rockfish (Sebastes schlegelii) following Aeromonas salmonicida infection
Source: Comp Immunol Rep. 2023 Dec 18;6:200124. doi: 10.1016/j.cirep.2023.200124 (PMC11252389; doi:10.1016/j.cirep.2023.200124)
Supplement: Supplementary file 3 [file mmc3.xlsx]

## Sheet: Sheet1
miRNA_ID	circRNA_ID	Pearson_value	Pvalue	mRNA_ID	Pearson_value	Pvalue
dre-miR-155	novel_circ_0000790	-0.642362	0.0242934	TCONS_00098868	-0.868413	0.000248095
dre-miR-190a	novel_circ_0000829	-0.618953	0.0318798	TCONS_00019905	-0.855053	0.000392999
dre-miR-22a-3p	novel_circ_0000791	-0.622159	0.0307518	TCONS_00070177	-0.847272	0.000503459
dre-miR-155	novel_circ_0000790	-0.642362	0.0242934	TCONS_00118201	-0.826095	0.0009281
dre-let-7b	novel_circ_0000320	-0.690139	0.01299	TCONS_00113123	-0.819581	0.00110255
dre-miR-22a-3p	novel_circ_0000791	-0.622159	0.0307518	TCONS_00011755	-0.814568	0.00125319
dre-miR-301b-5p	novel_circ_0000773	-0.673135	0.0164303	TCONS_00088456	-0.812611	0.00131608
dre-miR-301b-5p	novel_circ_0000791	-0.645523	0.0233802	TCONS_00088456	-0.812611	0.00131608
dre-miR-301b-5p	novel_circ_0001594	-0.673135	0.0164303	TCONS_00088456	-0.812611	0.00131608
dre-miR-155	novel_circ_0000790	-0.642362	0.0242934	TCONS_00116969	-0.81108	0.00136697
dre-miR-190a	novel_circ_0000829	-0.618953	0.0318798	TCONS_00019907	-0.810044	0.00140228
dre-miR-190a	novel_circ_0000829	-0.618953	0.0318798	TCONS_00019910	-0.809321	0.00142729
dre-miR-128-3p	novel_circ_0001459	-0.67466	0.0160971	TCONS_00009109	-0.80567	0.00155903
novel_169	novel_circ_0000343	-0.736029	0.00634994	TCONS_00044066	-0.80392	0.00162535
novel_559	novel_circ_0001460	-0.630695	0.0278886	TCONS_00002961	-0.7931	0.00208501
dre-miR-301b-5p	novel_circ_0000773	-0.673135	0.0164303	TCONS_00074712	-0.791058	0.00218188
dre-miR-301b-5p	novel_circ_0000791	-0.645523	0.0233802	TCONS_00074712	-0.791058	0.00218188
dre-miR-301b-5p	novel_circ_0001594	-0.673135	0.0164303	TCONS_00074712	-0.791058	0.00218188
dre-miR-456	novel_circ_0000004	-0.650372	0.0220282	evm.model.Chr11.381	-0.789711	0.00224765
dre-miR-456	novel_circ_0000086	-0.694386	0.0122212	evm.model.Chr11.381	-0.789711	0.00224765
dre-miR-456	novel_circ_0001321	-0.694386	0.0122212	evm.model.Chr11.381	-0.789711	0.00224765
dre-miR-456	novel_circ_0001327	-0.694386	0.0122212	evm.model.Chr11.381	-0.789711	0.00224765
dre-miR-456	novel_circ_0001771	-0.694386	0.0122212	evm.model.Chr11.381	-0.789711	0.00224765
dre-miR-20a-5p	novel_circ_0000298	-0.673727	0.0163003	TCONS_00090561	-0.788615	0.00230228
dre-miR-22a-3p	novel_circ_0000791	-0.622159	0.0307518	evm.model.Chr1.1161	-0.786809	0.00239449
dre-miR-455-5p	novel_circ_0001459	-0.609925	0.0352157	TCONS_00102888	-0.786377	0.00241694
dre-miR-128-3p	novel_circ_0001459	-0.67466	0.0160971	TCONS_00087116	-0.783781	0.00255534
novel_215	novel_circ_0001377	-0.616713	0.0326852	TCONS_00017832	-0.783746	0.00255726
dre-miR-190a	novel_circ_0000829	-0.618953	0.0318798	TCONS_00019909	-0.781193	0.00269925
dre-miR-30e-3p	novel_circ_0000475	-0.754732	0.0045516	TCONS_00020796	-0.778517	0.00285449
dre-miR-30e-3p	novel_circ_0000862	-0.754732	0.0045516	TCONS_00020796	-0.778517	0.00285449
dre-miR-30e-3p	novel_circ_0001158	-0.715863	0.00883806	TCONS_00020796	-0.778517	0.00285449
dre-miR-30e-3p	novel_circ_0001159	-0.725441	0.00757959	TCONS_00020796	-0.778517	0.00285449
dre-miR-194a	novel_circ_0000095	-0.617996	0.0322222	TCONS_00083123	-0.778384	0.00286241
dre-miR-194a	novel_circ_0000787	-0.617996	0.0322222	TCONS_00083123	-0.778384	0.00286241
novel_215	novel_circ_0001377	-0.616713	0.0326852	evm.model.Chr5.970	-0.777831	0.0028954
dre-miR-140-5p	novel_circ_0001387	-0.649675	0.0222189	TCONS_00098722	-0.777743	0.00290064
dre-miR-22a-3p	novel_circ_0000791	-0.622159	0.0307518	evm.model.Chr16.719	-0.777023	0.00294408
dre-miR-194a	novel_circ_0000095	-0.617996	0.0322222	evm.model.Chr17.477.1	-0.776091	0.00300103
dre-miR-194a	novel_circ_0000787	-0.617996	0.0322222	evm.model.Chr17.477.1	-0.776091	0.00300103
dre-miR-456	novel_circ_0000004	-0.650372	0.0220282	evm.model.Chr11.1089	-0.774221	0.0031178
dre-miR-456	novel_circ_0000086	-0.694386	0.0122212	evm.model.Chr11.1089	-0.774221	0.0031178
dre-miR-456	novel_circ_0001321	-0.694386	0.0122212	evm.model.Chr11.1089	-0.774221	0.0031178
dre-miR-456	novel_circ_0001327	-0.694386	0.0122212	evm.model.Chr11.1089	-0.774221	0.0031178
dre-miR-456	novel_circ_0001771	-0.694386	0.0122212	evm.model.Chr11.1089	-0.774221	0.0031178
novel_182	novel_circ_0001880	-0.677967	0.0153916	evm.model.Chr9.1193	-0.774092	0.00312603
dre-miR-22b-5p	novel_circ_0000589	-0.659738	0.019579	TCONS_00138798	-0.771181	0.00331503
dre-miR-22b-5p	novel_circ_0000896	-0.659738	0.019579	TCONS_00138798	-0.771181	0.00331503
dre-miR-22b-5p	novel_circ_0001314	-0.659738	0.019579	TCONS_00138798	-0.771181	0.00331503
dre-miR-30e-3p	novel_circ_0000475	-0.754732	0.0045516	TCONS_00075023	-0.770369	0.0033693
dre-miR-30e-3p	novel_circ_0000862	-0.754732	0.0045516	TCONS_00075023	-0.770369	0.0033693
dre-miR-30e-3p	novel_circ_0001158	-0.715863	0.00883806	TCONS_00075023	-0.770369	0.0033693
dre-miR-30e-3p	novel_circ_0001159	-0.725441	0.00757959	TCONS_00075023	-0.770369	0.0033693
dre-miR-181a-5-3p	novel_circ_0001699	-0.618745	0.031954	TCONS_00037333	-0.769442	0.00343202
dre-miR-190a	novel_circ_0000829	-0.618953	0.0318798	TCONS_00019903	-0.769397	0.00343507
dre-let-7j	novel_circ_0000309	-0.766254	0.00365464	TCONS_00124195	-0.76841	0.00350292
dre-let-7j	novel_circ_0000621	-0.82643	0.000919761	TCONS_00124195	-0.76841	0.00350292
dre-miR-22b-3p	novel_circ_0000342	-0.700556	0.0111651	TCONS_00113132	-0.767956	0.00353444
novel_215	novel_circ_0001377	-0.616713	0.0326852	evm.model.Chr24.291_evm.model.Chr24.292	-0.767749	0.00354894
dre-miR-301b-5p	novel_circ_0000773	-0.673135	0.0164303	TCONS_00082508	-0.767656	0.00355542
dre-miR-301b-5p	novel_circ_0000791	-0.645523	0.0233802	TCONS_00082508	-0.767656	0.00355542
dre-miR-301b-5p	novel_circ_0001594	-0.673135	0.0164303	TCONS_00082508	-0.767656	0.00355542
dre-miR-20a-5p	novel_circ_0000298	-0.673727	0.0163003	TCONS_00019090	-0.767606	0.00355893
novel_205	novel_circ_0000730	-0.620946	0.0311751	TCONS_00120159	-0.767591	0.00355997
novel_205	novel_circ_0001314	-0.620946	0.0311751	TCONS_00120159	-0.767591	0.00355997
novel_207	novel_circ_0000730	-0.620946	0.0311751	TCONS_00120159	-0.767591	0.00355997
novel_207	novel_circ_0001314	-0.620946	0.0311751	TCONS_00120159	-0.767591	0.00355997
dre-miR-190a	novel_circ_0000829	-0.618953	0.0318798	TCONS_00019902	-0.762931	0.00389815
dre-miR-1388-5p	novel_circ_0000193	-0.721143	0.00812649	TCONS_00107643	-0.762783	0.00390923
dre-miR-1388-5p	novel_circ_0001712	-0.605324	0.0370085	TCONS_00107643	-0.762783	0.00390923
novel_215	novel_circ_0001377	-0.616713	0.0326852	TCONS_00046988	-0.761291	0.00402279
dre-miR-22b-5p	novel_circ_0000589	-0.659738	0.019579	TCONS_00075162	-0.757925	0.00428795
dre-miR-22b-5p	novel_circ_0000896	-0.659738	0.019579	TCONS_00075162	-0.757925	0.00428795
dre-miR-22b-5p	novel_circ_0001314	-0.659738	0.019579	TCONS_00075162	-0.757925	0.00428795
dre-miR-128-3p	novel_circ_0001459	-0.67466	0.0160971	TCONS_00126040	-0.757359	0.00433379
dre-miR-155	novel_circ_0000790	-0.642362	0.0242934	TCONS_00004714	-0.756676	0.00438969
novel_215	novel_circ_0001377	-0.616713	0.0326852	TCONS_00139253	-0.756638	0.0043928
novel_215	novel_circ_0001377	-0.616713	0.0326852	TCONS_00050901	-0.7564	0.00441236
dre-let-7a	novel_circ_0000320	-0.695117	0.0120923	TCONS_00113123	-0.758211	0.0042649
dre-miR-128-3p	novel_circ_0001459	-0.67466	0.0160971	TCONS_00078350	-0.756	0.0044455
dre-miR-301b-5p	novel_circ_0000773	-0.673135	0.0164303	TCONS_00094247	-0.755684	0.00447175
dre-miR-301b-5p	novel_circ_0000791	-0.645523	0.0233802	TCONS_00094247	-0.755684	0.00447175
dre-miR-301b-5p	novel_circ_0001594	-0.673135	0.0164303	TCONS_00094247	-0.755684	0.00447175
dre-miR-22b-5p	novel_circ_0000589	-0.659738	0.019579	TCONS_00074690	-0.754759	0.00454934
dre-miR-22b-5p	novel_circ_0000896	-0.659738	0.019579	TCONS_00074690	-0.754759	0.00454934
dre-miR-22b-5p	novel_circ_0001314	-0.659738	0.019579	TCONS_00074690	-0.754759	0.00454934
dre-miR-30e-3p	novel_circ_0000475	-0.754732	0.0045516	TCONS_00025486	-0.754732	0.0045516
dre-miR-30e-3p	novel_circ_0000475	-0.754732	0.0045516	TCONS_00058870	-0.754732	0.0045516
dre-miR-30e-3p	novel_circ_0000862	-0.754732	0.0045516	TCONS_00025486	-0.754732	0.0045516
dre-miR-30e-3p	novel_circ_0000862	-0.754732	0.0045516	TCONS_00058870	-0.754732	0.0045516
dre-miR-30e-3p	novel_circ_0001158	-0.715863	0.00883806	TCONS_00025486	-0.754732	0.0045516
dre-miR-30e-3p	novel_circ_0001158	-0.715863	0.00883806	TCONS_00058870	-0.754732	0.0045516
dre-miR-30e-3p	novel_circ_0001159	-0.725441	0.00757959	TCONS_00025486	-0.754732	0.0045516
dre-miR-30e-3p	novel_circ_0001159	-0.725441	0.00757959	TCONS_00058870	-0.754732	0.0045516
dre-miR-30e-3p	novel_circ_0000475	-0.754732	0.0045516	TCONS_00041765	-0.754674	0.0045565
dre-miR-30e-3p	novel_circ_0000862	-0.754732	0.0045516	TCONS_00041765	-0.754674	0.0045565
dre-miR-30e-3p	novel_circ_0001158	-0.715863	0.00883806	TCONS_00041765	-0.754674	0.0045565
dre-miR-30e-3p	novel_circ_0001159	-0.725441	0.00757959	TCONS_00041765	-0.754674	0.0045565
dre-let-7b	novel_circ_0000320	-0.690139	0.01299	evm.model.Chr1.63	-0.754262	0.00459141
dre-miR-22a-3p	novel_circ_0000791	-0.622159	0.0307518	TCONS_00011757	-0.753993	0.00461429
dre-miR-301b-5p	novel_circ_0000773	-0.673135	0.0164303	TCONS_00013302	-0.75348	0.00465824
dre-miR-301b-5p	novel_circ_0000791	-0.645523	0.0233802	TCONS_00013302	-0.75348	0.00465824
dre-miR-301b-5p	novel_circ_0001594	-0.673135	0.0164303	TCONS_00013302	-0.75348	0.00465824
dre-miR-18a	novel_circ_0000323	-0.633743	0.0269146	TCONS_00116969	-0.753253	0.00467773
dre-miR-18a	novel_circ_0001351	-0.633743	0.0269146	TCONS_00116969	-0.753253	0.00467773
dre-miR-30e-3p	novel_circ_0000475	-0.754732	0.0045516	TCONS_00122588	-0.752843	0.00471317
dre-miR-30e-3p	novel_circ_0000862	-0.754732	0.0045516	TCONS_00122588	-0.752843	0.00471317
dre-miR-30e-3p	novel_circ_0001158	-0.715863	0.00883806	TCONS_00122588	-0.752843	0.00471317
dre-miR-30e-3p	novel_circ_0001159	-0.725441	0.00757959	TCONS_00122588	-0.752843	0.00471317
novel_215	novel_circ_0001377	-0.616713	0.0326852	TCONS_00083140	-0.752721	0.00472373
dre-miR-190a	novel_circ_0000829	-0.618953	0.0318798	TCONS_00019914	-0.752023	0.00478466
dre-miR-187	novel_circ_0001251	-0.650761	0.0219222	evm.model.Chr24.123	-0.751997	0.00478692
novel_156	novel_circ_0000757	-0.713394	0.00918635	TCONS_00108317	-0.751364	0.00484271
novel_156	novel_circ_0001287	-0.713394	0.00918635	TCONS_00108317	-0.751364	0.00484271
dre-let-7b	novel_circ_0000320	-0.690139	0.01299	evm.model.Chr21.488	-0.750494	0.0049202
dre-miR-181a-5-3p	novel_circ_0001699	-0.618745	0.031954	TCONS_00035664	-0.747405	0.00520273
dre-miR-301b-5p	novel_circ_0000773	-0.673135	0.0164303	TCONS_00075215	-0.747011	0.00523965
dre-miR-301b-5p	novel_circ_0000791	-0.645523	0.0233802	TCONS_00075215	-0.747011	0.00523965
dre-miR-301b-5p	novel_circ_0001594	-0.673135	0.0164303	TCONS_00075215	-0.747011	0.00523965
dre-let-7b	novel_circ_0000320	-0.690139	0.01299	TCONS_00111803	-0.746925	0.0052477
dre-miR-301b-5p	novel_circ_0000773	-0.673135	0.0164303	TCONS_00088084	-0.746701	0.00526881
dre-miR-301b-5p	novel_circ_0000791	-0.645523	0.0233802	TCONS_00088084	-0.746701	0.00526881
dre-miR-301b-5p	novel_circ_0001594	-0.673135	0.0164303	TCONS_00088084	-0.746701	0.00526881
novel_205	novel_circ_0000730	-0.620946	0.0311751	TCONS_00108320	-0.746298	0.00530686
novel_205	novel_circ_0001314	-0.620946	0.0311751	TCONS_00108320	-0.746298	0.00530686
novel_207	novel_circ_0000730	-0.620946	0.0311751	TCONS_00108320	-0.746298	0.00530686
novel_207	novel_circ_0001314	-0.620946	0.0311751	TCONS_00108320	-0.746298	0.00530686
novel_182	novel_circ_0001880	-0.677967	0.0153916	TCONS_00014028	-0.746105	0.00532524
dre-miR-30e-3p	novel_circ_0000475	-0.754732	0.0045516	TCONS_00083800	-0.74559	0.00537436
dre-miR-30e-3p	novel_circ_0000862	-0.754732	0.0045516	TCONS_00083800	-0.74559	0.00537436
dre-miR-30e-3p	novel_circ_0001158	-0.715863	0.00883806	TCONS_00083800	-0.74559	0.00537436
dre-miR-30e-3p	novel_circ_0001159	-0.725441	0.00757959	TCONS_00083800	-0.74559	0.00537436
novel_182	novel_circ_0001880	-0.677967	0.0153916	evm.model.Chr15.1085	-0.744419	0.00548735
dre-miR-140-5p	novel_circ_0001387	-0.649675	0.0222189	TCONS_00102560	-0.744202	0.00550849
dre-miR-128-3p	novel_circ_0001459	-0.67466	0.0160971	evm.model.Chr8.185_evm.model.Chr8.186	-0.74372	0.00555557
novel_182	novel_circ_0001880	-0.677967	0.0153916	evm.model.Chr6.397	-0.743225	0.00560439
dre-miR-30e-3p	novel_circ_0000475	-0.754732	0.0045516	TCONS_00058871	-0.743053	0.00562133
dre-miR-30e-3p	novel_circ_0000862	-0.754732	0.0045516	TCONS_00058871	-0.743053	0.00562133
dre-miR-30e-3p	novel_circ_0001158	-0.715863	0.00883806	TCONS_00058871	-0.743053	0.00562133
dre-miR-30e-3p	novel_circ_0001159	-0.725441	0.00757959	TCONS_00058871	-0.743053	0.00562133
novel_182	novel_circ_0001880	-0.677967	0.0153916	evm.model.Chr6.1306	-0.741289	0.00579809
novel_169	novel_circ_0000343	-0.736029	0.00634994	TCONS_00025080	-0.74104	0.0058234
dre-miR-214	novel_circ_0000341	-0.760139	0.00411206	TCONS_00100461	-0.740548	0.00587357
dre-miR-214	novel_circ_0001393	-0.601696	0.0384672	TCONS_00100461	-0.740548	0.00587357
dre-miR-214	novel_circ_0001935	-0.639198	0.0252331	TCONS_00100461	-0.740548	0.00587357
dre-miR-155	novel_circ_0000790	-0.642362	0.0242934	TCONS_00035814	-0.740495	0.00587901
dre-miR-301b-5p	novel_circ_0000773	-0.673135	0.0164303	TCONS_00134510	-0.740279	0.00590109
dre-miR-301b-5p	novel_circ_0000791	-0.645523	0.0233802	TCONS_00134510	-0.740279	0.00590109
dre-miR-301b-5p	novel_circ_0001594	-0.673135	0.0164303	TCONS_00134510	-0.740279	0.00590109
dre-miR-190a	novel_circ_0000829	-0.618953	0.0318798	TCONS_00019888	-0.738929	0.00604103
dre-miR-194a	novel_circ_0000095	-0.617996	0.0322222	TCONS_00114637	-0.738805	0.00605398
dre-miR-194a	novel_circ_0000787	-0.617996	0.0322222	TCONS_00114637	-0.738805	0.00605398
dre-miR-190a	novel_circ_0000829	-0.618953	0.0318798	TCONS_00101926	-0.738656	0.00606966
novel_172	novel_circ_0001844	-0.69952	0.0113375	TCONS_00131318	-0.737746	0.00616565
dre-miR-30e-3p	novel_circ_0000475	-0.754732	0.0045516	TCONS_00094134	-0.737509	0.00619083
dre-miR-30e-3p	novel_circ_0000862	-0.754732	0.0045516	TCONS_00094134	-0.737509	0.00619083
dre-miR-30e-3p	novel_circ_0001158	-0.715863	0.00883806	TCONS_00094134	-0.737509	0.00619083
dre-miR-30e-3p	novel_circ_0001159	-0.725441	0.00757959	TCONS_00094134	-0.737509	0.00619083
dre-miR-190a	novel_circ_0000829	-0.618953	0.0318798	TCONS_00069258	-0.737243	0.00621918
dre-miR-128-3p	novel_circ_0001459	-0.67466	0.0160971	TCONS_00126091	-0.736892	0.00625684
dre-miR-22b-5p	novel_circ_0000589	-0.659738	0.019579	evm.model.Chr21.78	-0.736608	0.00628729
dre-miR-22b-5p	novel_circ_0000896	-0.659738	0.019579	evm.model.Chr21.78	-0.736608	0.00628729
dre-miR-22b-5p	novel_circ_0001314	-0.659738	0.019579	evm.model.Chr21.78	-0.736608	0.00628729
dre-miR-155	novel_circ_0000790	-0.642362	0.0242934	TCONS_00052779	-0.736176	0.00633398
dre-miR-128-3p	novel_circ_0001459	-0.67466	0.0160971	TCONS_00090032	-0.7351	0.00645139
novel_205	novel_circ_0000730	-0.620946	0.0311751	TCONS_00020437	-0.734232	0.00654723
novel_205	novel_circ_0001314	-0.620946	0.0311751	TCONS_00020437	-0.734232	0.00654723
novel_207	novel_circ_0000730	-0.620946	0.0311751	TCONS_00020437	-0.734232	0.00654723
novel_207	novel_circ_0001314	-0.620946	0.0311751	TCONS_00020437	-0.734232	0.00654723
dre-miR-30e-3p	novel_circ_0000475	-0.754732	0.0045516	TCONS_00020450	-0.733712	0.00660514
dre-miR-30e-3p	novel_circ_0000862	-0.754732	0.0045516	TCONS_00020450	-0.733712	0.00660514
dre-miR-30e-3p	novel_circ_0001158	-0.715863	0.00883806	TCONS_00020450	-0.733712	0.00660514
dre-miR-30e-3p	novel_circ_0001159	-0.725441	0.00757959	TCONS_00020450	-0.733712	0.00660514
dre-miR-455-3p	novel_circ_0000003	-0.684647	0.0140364	TCONS_00023390	-0.73286	0.00670099
dre-miR-455-3p	novel_circ_0000215	-0.666403	0.0179621	TCONS_00023390	-0.73286	0.00670099
dre-miR-455-3p	novel_circ_0000829	-0.686853	0.0136089	TCONS_00023390	-0.73286	0.00670099
dre-miR-190a	novel_circ_0000829	-0.618953	0.0318798	TCONS_00019891	-0.732812	0.00670633
dre-miR-22a-3p	novel_circ_0000791	-0.622159	0.0307518	TCONS_00095298	-0.73272	0.00671674
novel_156	novel_circ_0000757	-0.713394	0.00918635	TCONS_00022486	-0.73245	0.00674738
novel_156	novel_circ_0001287	-0.713394	0.00918635	TCONS_00022486	-0.73245	0.00674738
dre-miR-22a-3p	novel_circ_0000791	-0.622159	0.0307518	TCONS_00011783	-0.732043	0.00679375
dre-miR-194a	novel_circ_0000095	-0.617996	0.0322222	TCONS_00077309	-0.731861	0.00681451
dre-miR-194a	novel_circ_0000787	-0.617996	0.0322222	TCONS_00077309	-0.731861	0.00681451
dre-miR-22b-3p	novel_circ_0000342	-0.700556	0.0111651	evm.model.Chr3.156	-0.731302	0.00687872
dre-miR-22b-5p	novel_circ_0000589	-0.659738	0.019579	evm.model.Chr24.501	-0.730461	0.00697615
dre-miR-22b-5p	novel_circ_0000896	-0.659738	0.019579	evm.model.Chr24.501	-0.730461	0.00697615
dre-miR-22b-5p	novel_circ_0001314	-0.659738	0.019579	evm.model.Chr24.501	-0.730461	0.00697615
dre-miR-22a-3p	novel_circ_0000791	-0.622159	0.0307518	TCONS_00037343	-0.729987	0.00703155
dre-miR-187	novel_circ_0001251	-0.650761	0.0219222	TCONS_00019068	-0.729921	0.00703931
dre-miR-181a-5-3p	novel_circ_0001699	-0.618745	0.031954	TCONS_00014309	-0.729716	0.00706333
dre-miR-214	novel_circ_0000341	-0.760139	0.00411206	evm.model.Chr6.1249	-0.729708	0.00706431
dre-miR-214	novel_circ_0001393	-0.601696	0.0384672	evm.model.Chr6.1249	-0.729708	0.00706431
dre-miR-214	novel_circ_0001935	-0.639198	0.0252331	evm.model.Chr6.1249	-0.729708	0.00706431
dre-miR-22a-3p	novel_circ_0000791	-0.622159	0.0307518	TCONS_00011756	-0.729655	0.00707058
dre-miR-187	novel_circ_0001251	-0.650761	0.0219222	TCONS_00091710	-0.729339	0.00710781
novel_559	novel_circ_0001460	-0.630695	0.0278886	TCONS_00085577	-0.728468	0.00721123
dre-miR-456	novel_circ_0000004	-0.650372	0.0220282	evm.model.Chr19.436	-0.728385	0.00722114
dre-miR-456	novel_circ_0000086	-0.694386	0.0122212	evm.model.Chr19.436	-0.728385	0.00722114
dre-miR-456	novel_circ_0001321	-0.694386	0.0122212	evm.model.Chr19.436	-0.728385	0.00722114
dre-miR-456	novel_circ_0001327	-0.694386	0.0122212	evm.model.Chr19.436	-0.728385	0.00722114
dre-miR-456	novel_circ_0001771	-0.694386	0.0122212	evm.model.Chr19.436	-0.728385	0.00722114
novel_215	novel_circ_0001377	-0.616713	0.0326852	TCONS_00089854	-0.727793	0.00729224
novel_205	novel_circ_0000730	-0.620946	0.0311751	TCONS_00019181	-0.726852	0.00740619
novel_205	novel_circ_0001314	-0.620946	0.0311751	TCONS_00019181	-0.726852	0.00740619
novel_207	novel_circ_0000730	-0.620946	0.0311751	TCONS_00019181	-0.726852	0.00740619
novel_207	novel_circ_0001314	-0.620946	0.0311751	TCONS_00019181	-0.726852	0.00740619
novel_182	novel_circ_0001880	-0.677967	0.0153916	TCONS_00080043	-0.726748	0.00741878
dre-miR-128-3p	novel_circ_0001459	-0.67466	0.0160971	TCONS_00113560	-0.725796	0.00753566
dre-miR-301b-5p	novel_circ_0000773	-0.673135	0.0164303	TCONS_00062893	-0.725754	0.00754081
dre-miR-301b-5p	novel_circ_0000791	-0.645523	0.0233802	TCONS_00062893	-0.725754	0.00754081
dre-miR-301b-5p	novel_circ_0001594	-0.673135	0.0164303	TCONS_00062893	-0.725754	0.00754081
dre-miR-187	novel_circ_0001251	-0.650761	0.0219222	evm.model.Chr19.859	-0.725144	0.00761642
novel_182	novel_circ_0001880	-0.677967	0.0153916	evm.model.Chr14.1374	-0.725023	0.00763147
novel_559	novel_circ_0001460	-0.630695	0.0278886	TCONS_00109264	-0.724581	0.00768672
dre-miR-194a	novel_circ_0000095	-0.617996	0.0322222	TCONS_00068619	-0.724548	0.0076908
dre-miR-194a	novel_circ_0000787	-0.617996	0.0322222	TCONS_00068619	-0.724548	0.0076908
dre-miR-181a-5-3p	novel_circ_0001699	-0.618745	0.031954	TCONS_00053330	-0.723382	0.00783794
dre-miR-1388-5p	novel_circ_0000193	-0.721143	0.00812649	TCONS_00107632	-0.722663	0.00792977
dre-miR-1388-5p	novel_circ_0001712	-0.605324	0.0370085	TCONS_00107632	-0.722663	0.00792977
dre-miR-214	novel_circ_0000341	-0.760139	0.00411206	evm.model.Chr14.21	-0.721814	0.00803924
dre-miR-214	novel_circ_0001393	-0.601696	0.0384672	evm.model.Chr14.21	-0.721814	0.00803924
dre-miR-214	novel_circ_0001935	-0.639198	0.0252331	evm.model.Chr14.21	-0.721814	0.00803924
dre-miR-128-3p	novel_circ_0001459	-0.67466	0.0160971	TCONS_00013358	-0.721646	0.00806097
dre-miR-456	novel_circ_0000004	-0.650372	0.0220282	TCONS_00097224	-0.721432	0.00808873
dre-miR-456	novel_circ_0000086	-0.694386	0.0122212	TCONS_00097224	-0.721432	0.00808873
dre-miR-456	novel_circ_0001321	-0.694386	0.0122212	TCONS_00097224	-0.721432	0.00808873
dre-miR-456	novel_circ_0001327	-0.694386	0.0122212	TCONS_00097224	-0.721432	0.00808873
dre-miR-456	novel_circ_0001771	-0.694386	0.0122212	TCONS_00097224	-0.721432	0.00808873
dre-miR-181a-5-3p	novel_circ_0001699	-0.618745	0.031954	TCONS_00032952	-0.72135	0.00809947
dre-miR-100-5p	novel_circ_0000773	-0.682949	0.0143722	TCONS_00114703	-0.719451	0.00834965
dre-miR-301b-5p	novel_circ_0000773	-0.673135	0.0164303	TCONS_00014756	-0.718369	0.00849477
dre-miR-301b-5p	novel_circ_0000791	-0.645523	0.0233802	TCONS_00014756	-0.718369	0.00849477
dre-miR-301b-5p	novel_circ_0001594	-0.673135	0.0164303	TCONS_00014756	-0.718369	0.00849477
dre-miR-455-5p	novel_circ_0001459	-0.609925	0.0352157	TCONS_00093423	-0.718143	0.00852527
dre-miR-22a-3p	novel_circ_0000791	-0.622159	0.0307518	TCONS_00011760	-0.717282	0.00864245
dre-miR-30e-3p	novel_circ_0000475	-0.754732	0.0045516	TCONS_00116850	-0.717047	0.00867465
dre-miR-30e-3p	novel_circ_0000862	-0.754732	0.0045516	TCONS_00116850	-0.717047	0.00867465
dre-miR-30e-3p	novel_circ_0001158	-0.715863	0.00883806	TCONS_00116850	-0.717047	0.00867465
dre-miR-30e-3p	novel_circ_0001159	-0.725441	0.00757959	TCONS_00116850	-0.717047	0.00867465
novel_215	novel_circ_0001377	-0.616713	0.0326852	evm.model.Chr3.1291	-0.717042	0.00867535
dre-miR-128-3p	novel_circ_0001459	-0.67466	0.0160971	TCONS_00017683	-0.71618	0.00879415
dre-miR-30e-3p	novel_circ_0000475	-0.754732	0.0045516	TCONS_00077315	-0.71609	0.00880664
dre-miR-30e-3p	novel_circ_0000862	-0.754732	0.0045516	TCONS_00077315	-0.71609	0.00880664
dre-miR-30e-3p	novel_circ_0001158	-0.715863	0.00883806	TCONS_00077315	-0.71609	0.00880664
dre-miR-30e-3p	novel_circ_0001159	-0.725441	0.00757959	TCONS_00077315	-0.71609	0.00880664
dre-miR-22a-3p	novel_circ_0000791	-0.622159	0.0307518	TCONS_00082208	-0.715916	0.00883079
novel_205	novel_circ_0000730	-0.620946	0.0311751	TCONS_00022075	-0.714942	0.00896693
novel_205	novel_circ_0001314	-0.620946	0.0311751	TCONS_00022075	-0.714942	0.00896693
novel_207	novel_circ_0000730	-0.620946	0.0311751	TCONS_00022075	-0.714942	0.00896693
novel_207	novel_circ_0001314	-0.620946	0.0311751	TCONS_00022075	-0.714942	0.00896693
dre-miR-22a-3p	novel_circ_0000791	-0.622159	0.0307518	TCONS_00011775	-0.71446	0.00903487
dre-miR-128-3p	novel_circ_0001459	-0.67466	0.0160971	TCONS_00027618	-0.714291	0.00905875
dre-miR-194a	novel_circ_0000095	-0.617996	0.0322222	TCONS_00000875	-0.714178	0.00907479
dre-miR-194a	novel_circ_0000787	-0.617996	0.0322222	TCONS_00000875	-0.714178	0.00907479
novel_169	novel_circ_0000343	-0.736029	0.00634994	TCONS_00098197	-0.713353	0.00919223
dre-miR-30e-3p	novel_circ_0000475	-0.754732	0.0045516	TCONS_00080155	-0.712708	0.00928503
dre-miR-30e-3p	novel_circ_0000862	-0.754732	0.0045516	TCONS_00080155	-0.712708	0.00928503
dre-miR-30e-3p	novel_circ_0001158	-0.715863	0.00883806	TCONS_00080155	-0.712708	0.00928503
dre-miR-30e-3p	novel_circ_0001159	-0.725441	0.00757959	TCONS_00080155	-0.712708	0.00928503
dre-miR-190a	novel_circ_0000829	-0.618953	0.0318798	TCONS_00019900	-0.712543	0.00930878
novel_182	novel_circ_0001880	-0.677967	0.0153916	evm.model.Chr7.709	-0.71225	0.00935125
dre-miR-190a	novel_circ_0000829	-0.618953	0.0318798	TCONS_00019879	-0.711898	0.0094024
novel_466	novel_circ_0001189	-0.61568	0.0330619	TCONS_00084400	-0.711854	0.0094088
dre-miR-100-5p	novel_circ_0000773	-0.682949	0.0143722	TCONS_00017916	-0.711548	0.00945341
dre-miR-190a	novel_circ_0000829	-0.618953	0.0318798	TCONS_00019868	-0.710839	0.00955754
novel_357	novel_circ_0001852	-0.618681	0.031977	TCONS_00005947	-0.710838	0.00955773
dre-miR-301b-5p	novel_circ_0000773	-0.673135	0.0164303	TCONS_00017692	-0.710636	0.00958754
dre-miR-301b-5p	novel_circ_0000791	-0.645523	0.0233802	TCONS_00017692	-0.710636	0.00958754
dre-miR-301b-5p	novel_circ_0001594	-0.673135	0.0164303	TCONS_00017692	-0.710636	0.00958754
dre-miR-145-3p	novel_circ_0000748	-0.613867	0.0337296	TCONS_00097654	-0.709948	0.00968947
dre-miR-145-3p	novel_circ_0001632	-0.613867	0.0337296	TCONS_00097654	-0.709948	0.00968947
dre-miR-301b-5p	novel_circ_0000773	-0.673135	0.0164303	TCONS_00017864	-0.709541	0.00975022
dre-miR-301b-5p	novel_circ_0000791	-0.645523	0.0233802	TCONS_00017864	-0.709541	0.00975022
dre-miR-301b-5p	novel_circ_0001594	-0.673135	0.0164303	TCONS_00017864	-0.709541	0.00975022
novel_205	novel_circ_0000730	-0.620946	0.0311751	TCONS_00108318	-0.708489	0.00990865
novel_205	novel_circ_0001314	-0.620946	0.0311751	TCONS_00108318	-0.708489	0.00990865
novel_207	novel_circ_0000730	-0.620946	0.0311751	TCONS_00108318	-0.708489	0.00990865
novel_207	novel_circ_0001314	-0.620946	0.0311751	TCONS_00108318	-0.708489	0.00990865
dre-miR-22a-3p	novel_circ_0000791	-0.622159	0.0307518	evm.model.Chr20.181	-0.707494	0.0100601
dre-miR-187	novel_circ_0001251	-0.650761	0.0219222	evm.model.Chr1.2451	-0.707059	0.0101268
novel_205	novel_circ_0000730	-0.620946	0.0311751	TCONS_00128167	-0.707028	0.0101317
novel_205	novel_circ_0001314	-0.620946	0.0311751	TCONS_00128167	-0.707028	0.0101317
novel_207	novel_circ_0000730	-0.620946	0.0311751	TCONS_00128167	-0.707028	0.0101317
novel_207	novel_circ_0001314	-0.620946	0.0311751	TCONS_00128167	-0.707028	0.0101317
dre-miR-128-3p	novel_circ_0001459	-0.67466	0.0160971	TCONS_00082208	-0.706616	0.0101953
dre-miR-301b-5p	novel_circ_0000773	-0.673135	0.0164303	TCONS_00025351	-0.706575	0.0102016
dre-miR-301b-5p	novel_circ_0000791	-0.645523	0.0233802	TCONS_00025351	-0.706575	0.0102016
dre-miR-301b-5p	novel_circ_0001594	-0.673135	0.0164303	TCONS_00025351	-0.706575	0.0102016
dre-let-7j	novel_circ_0000309	-0.766254	0.00365464	TCONS_00090026	-0.70629	0.0102458
dre-let-7j	novel_circ_0000621	-0.82643	0.000919761	TCONS_00090026	-0.70629	0.0102458
dre-miR-194a	novel_circ_0000095	-0.617996	0.0322222	TCONS_00075982	-0.706199	0.0102599
dre-miR-194a	novel_circ_0000787	-0.617996	0.0322222	TCONS_00075982	-0.706199	0.0102599
dre-miR-128-3p	novel_circ_0001459	-0.67466	0.0160971	TCONS_00137164	-0.706071	0.0102798
novel_156	novel_circ_0000757	-0.713394	0.00918635	TCONS_00017912	-0.705844	0.0103152
novel_156	novel_circ_0001287	-0.713394	0.00918635	TCONS_00017912	-0.705844	0.0103152
dre-miR-190a	novel_circ_0000829	-0.618953	0.0318798	TCONS_00019904	-0.705762	0.010328
dre-miR-301b-5p	novel_circ_0000773	-0.673135	0.0164303	TCONS_00014713	-0.705588	0.0103552
dre-miR-301b-5p	novel_circ_0000791	-0.645523	0.0233802	TCONS_00014713	-0.705588	0.0103552
dre-miR-301b-5p	novel_circ_0001594	-0.673135	0.0164303	TCONS_00014713	-0.705588	0.0103552
dre-miR-30b	novel_circ_0000829	-0.636193	0.0261496	TCONS_00107207	-0.704557	0.0105174
dre-miR-20a-5p	novel_circ_0000298	-0.673727	0.0163003	TCONS_00094851	-0.704525	0.0105224
novel_215	novel_circ_0001377	-0.616713	0.0326852	TCONS_00108966	-0.704226	0.0105698
dre-miR-194a	novel_circ_0000095	-0.617996	0.0322222	TCONS_00015361	-0.704148	0.0105824
dre-miR-194a	novel_circ_0000787	-0.617996	0.0322222	TCONS_00015361	-0.704148	0.0105824
dre-miR-22a-3p	novel_circ_0000791	-0.622159	0.0307518	evm.model.Chr6.826	-0.703769	0.0106427
novel_205	novel_circ_0000730	-0.620946	0.0311751	TCONS_00022076	-0.703486	0.010688
novel_205	novel_circ_0001314	-0.620946	0.0311751	TCONS_00022076	-0.703486	0.010688
novel_207	novel_circ_0000730	-0.620946	0.0311751	TCONS_00022076	-0.703486	0.010688
novel_207	novel_circ_0001314	-0.620946	0.0311751	TCONS_00022076	-0.703486	0.010688
dre-miR-145-3p	novel_circ_0000748	-0.613867	0.0337296	TCONS_00130166	-0.70337	0.0107065
dre-miR-145-3p	novel_circ_0001632	-0.613867	0.0337296	TCONS_00130166	-0.70337	0.0107065
novel_182	novel_circ_0001880	-0.677967	0.0153916	TCONS_00094126	-0.703117	0.0107472
novel_182	novel_circ_0001880	-0.677967	0.0153916	TCONS_00080040	-0.703027	0.0107616
dre-miR-301b-5p	novel_circ_0000773	-0.673135	0.0164303	TCONS_00133210	-0.70163	0.0109883
dre-miR-301b-5p	novel_circ_0000791	-0.645523	0.0233802	TCONS_00133210	-0.70163	0.0109883
dre-miR-301b-5p	novel_circ_0001594	-0.673135	0.0164303	TCONS_00133210	-0.70163	0.0109883
dre-miR-301b-5p	novel_circ_0000773	-0.673135	0.0164303	TCONS_00002813	-0.700845	0.0111174
dre-miR-301b-5p	novel_circ_0000791	-0.645523	0.0233802	TCONS_00002813	-0.700845	0.0111174
dre-miR-301b-5p	novel_circ_0001594	-0.673135	0.0164303	TCONS_00002813	-0.700845	0.0111174
dre-miR-190a	novel_circ_0000829	-0.618953	0.0318798	TCONS_00019882	-0.700766	0.0111303
dre-miR-30e-3p	novel_circ_0000475	-0.754732	0.0045516	TCONS_00085416	-0.700436	0.011185
dre-miR-30e-3p	novel_circ_0000862	-0.754732	0.0045516	TCONS_00085416	-0.700436	0.011185
dre-miR-30e-3p	novel_circ_0001158	-0.715863	0.00883806	TCONS_00085416	-0.700436	0.011185
dre-miR-30e-3p	novel_circ_0001159	-0.725441	0.00757959	TCONS_00085416	-0.700436	0.011185
novel_215	novel_circ_0001377	-0.616713	0.0326852	evm.model.Chr1.1906	-0.700273	0.011212
dre-miR-1388-5p	novel_circ_0000193	-0.721143	0.00812649	TCONS_00093707	-0.700051	0.0112488
dre-miR-1388-5p	novel_circ_0001712	-0.605324	0.0370085	TCONS_00093707	-0.700051	0.0112488
